# Supplementary material for: PARP1 Activation Controls Stress Granule Assembly after Oxidative Stress and DNA Damage
Source: Cells. 2022 Dec 5;11(23):3932. doi: 10.3390/cells11233932 (PMC9740212; doi:10.3390/cells11233932)
Supplement: Supplementary file 1 [file cells-11-03932-s001.zip]

Archive with 1 entries (1 files):
- cells-2029706-supplementary.pdf
